# Supplementary material for: Mms19 promotes spindle microtubule assembly in Drosophila neural stem cells
Source: PLoS Genet. 2020 Nov 19;16(11):e1008913. doi: 10.1371/journal.pgen.1008913 (PMC7714366; doi:10.1371/journal.pgen.1008913)
Supplement: S3 Table — (XLSX) [file pgen.1008913.s009.xlsx]

## Sheet: Fig1C
WT	Mms19p	da>CAK, Mms19p	Mms19::eGFP, Mms19p	da>CAK, WT
105	66	87	91	98
105	71	90	91	98
90	72	90	93	102
99	73	90	90	100					Dunn's multiple comparisons test	Mean rank diff,	Significant?	Summary	Adjusted P Value
94	73	91	91	95
94	76	91	88	98					WT vs. Mms19p	13.05	No	ns	>0,9999
91	78	92	89	98					WT vs. da>CAK, Mms19p	18	No	ns	0.5353
99	82	92	93	100					WT vs. Mms19::eGFP, Mms19p	8.944	No	ns	>0,9999
92	82	92	93	96					WT vs. da>CAK, WT	-9.292	No	ns	>0,9999
103	85	93	95	101					Mms19p vs. da>CAK, Mms19p	4.95	No	ns	>0,9999
104	89	94	96	96					Mms19p vs. Mms19::eGFP, Mms19p	-4.106	No	ns	>0,9999
104	92	94	96	92					Mms19p vs. da>CAK, WT	-22.34	No	ns	0.3647
92	92	94	98						da>CAK, Mms19p vs. Mms19::eGFP, Mms19p	-9.056	No	ns	>0,9999
100	93	94	99						da>CAK, Mms19p vs. da>CAK, WT	-27.29	No	ns	0.1919
96	95	95	99						Mms19::eGFP, Mms19p vs. da>CAK, WT	-18.24	No	ns	>0,9999
90	95	95	100
91	95	105	102
103	96	105	109
97	96
87	98
93	98
100	99
96	100
91	100
90	102
84	103
100	103
98	104
111	110
105	110

## Sheet: Fig1D
WT	Mms19p	da>CAK, Mms19p	Mms19::eGFP, Mms19p	da>CAK, WT
1672190	373284	1120000	1326359	1434743
1617330	609458	770569	1234693	1335274
1457176	1016557	766453	1007844	1050840
1499319	714106	992000	1030190	811847				Dunn's multiple comparisons test	Mean rank diff,	Significant?	Summary	Adjusted P Value
1439596	529548	825868	1080619	1172233
1263680	373284	1202085	1354780	1314219				WT vs. Mms19p	75.25	Yes	****	<0,0001
1448722	609458	805000	1069028	1083900				WT vs. da>CAK, Mms19p	61.88	Yes	****	<0,0001
1278651	1016557	759984	1011466	1066526				WT vs. Mms19::eGFP, Mms19p	11.77	No	ns	>0,9999
1558909	714106	955836	1179620	1244149				WT vs. da>CAK, WT	12.38	No	ns	>0,9999
1465211	529548	1100000	1461994	1336954				Mms19p vs. da>CAK, Mms19p	-13.37	No	ns	>0,9999
1347584	1147333	677747	1258897	1596232				Mms19p vs. Mms19::eGFP, Mms19p	-63.48	Yes	****	<0,0001
1456413	974639	779136	1496582	1752092				Mms19p vs. da>CAK, WT	-62.88	Yes	****	<0,0001
1415582	893394	761000	1533047	1728530				da>CAK, Mms19p vs. Mms19::eGFP, Mms19p	-50.12	Yes	****	<0,0001
1342586	1083474	838470	1355862	1462591				da>CAK, Mms19p vs. da>CAK, WT	-49.51	Yes	***	0.0001
1373317	721919	749978	2120273	1688457				Mms19::eGFP, Mms19p vs. da>CAK, WT	0.6078	No	ns	>0,9999
2510842	621881	744000	1987227	1585561
2411139	622682	840558	2535849
2202079	583666	1105320	2277955
1943382	390000	985000	1899445
2117251	344300	830766	1154593
1289610	453335	734560	1195824
1305901	422614	587454	1122838
1169659	391815	659565	1158301
1144934		929719	1231916
1651098		769848	1106989
1618642		765100	1444359
1210075		609763	1332734
1256691		568920	1702144
		801821	1713363
		835957

## Sheet: Fig1E
WT	Mms19p	da>CAK, Mms19p	Mms19::eGFP, Mms19p	da>CAK, WT
849389	255620	640000	692814	754170
805112	357712	484098	599463	714294
789208	552916	425717	506306	555925
782598	439333	411236	528191	537052
744047	308353	610919	556600	705501					Dunn's multiple comparisons test	Mean rank diff,	Significant?	Summary	Adjusted P Value
522942	255620	756022	675327	684431
650358	357712	498569	585868	619978					WT vs. Mms19p	62.18	Yes	****	<0,0001
471042	552916	476545	524599	588362					WT vs. da>CAK, Mms19p	50.11	Yes	****	<0,0001
919402	439333	551942	633054	645353					WT vs. Mms19::eGFP, Mms19p	7.936	No	ns	>0,9999
629821	308353	659656	768316	668064					WT vs. da>CAK, WT	5.893	No	ns	>0,9999
641888	850200	370301	697774	852828					Mms19p vs. da>CAK, Mms19p	-12.08	No	ns	>0,9999
783083	682750	473244	779464	869901					Mms19p vs. Mms19::eGFP, Mms19p	-54.25	Yes	****	<0,0001
583861	634032	566473	816564	914988					Mms19p vs. da>CAK, WT	-56.29	Yes	****	<0,0001
700466	684019	564252	710468	779182					da>CAK, Mms19p vs. Mms19::eGFP, Mms19p	-42.17	Yes	***	0.0001
658255	556930	492012	1137876	775822					da>CAK, Mms19p vs. da>CAK, WT	-44.22	Yes	**	0.001
1276088	452914	526362	1141977	897256					Mms19::eGFP, Mms19p vs. da>CAK, WT	-2.043	No	ns	>0,9999
1281857	438006	554415	1286612
1271618	422137	648120	1180403
958269	388219	664582	1115501
1277419	200000	554765	622828
623428	249743	435717	583248
825055	264951	382543	607443
699248	249473	414492	703962
1.04868e+06	235155	670628	669994
1.11891e+06		434700	583820
617749		451481	839588
647283		350573	722684
693866		366043	806632
		564856	857951
		470245

## Sheet: Fig1F
WT	Mms19p	da>CAK, Mms19p	Mms19::eGFP, Mms19p	da>CAK, WT
822801	117665	478000	633546	680572
812218	251746	286471	635230	620980
667968	463641	340735	501538	494915
716721	274773	581117	502000	274795
695549	221195	214948	524018	466732
740739	117665	446063	679453	629788
798364	251746	306005	483160	463922					Dunn's multiple comparisons test	Mean rank diff,	Significant?	Summary	Adjusted P Value
807609	463641	283439	486867	478164
639507	274773	403894	546566	598796					WT vs. Mms19p	76.36	Yes	****	<0,0001
835390	221195	441619	693678	668890					WT vs. da>CAK, Mms19p	63.61	Yes	****	<0,0001
705697	297133	307446	561123	743404					WT vs. Mms19::eGFP, Mms19p	11.23	No	ns	>0,9999
673330	291889	305892	717118	882191					WT vs. da>CAK, WT	14.49	No	ns	>0,9999
831721	259362	194398	716483	813542					Mms19p vs. da>CAK, Mms19p	-12.75	No	ns	>0,9999
642119	399456	274218	645394	683408					Mms19p vs. Mms19::eGFP, Mms19p	-65.13	Yes	****	<0,0001
715062	194400	257966	982397	912636					Mms19p vs. da>CAK, WT	-61.87	Yes	****	<0,0001
1234754	556930	217588	845250	688305					da>CAK, Mms19p vs. Mms19::eGFP, Mms19p	-52.38	Yes	****	<0,0001
1129281	269005	286143	1249237						da>CAK, Mms19p vs. da>CAK, WT	-49.12	Yes	***	0.0002
930461	183875	457200	1097553						Mms19::eGFP, Mms19p vs. da>CAK, WT	3.261	No	ns	>0,9999
985113	200545	320341	783944
839832	195447	276002	531765
666181	190000	298843	612576
480846	94556.9	204911	515394
470411	188384	245073	454339
802364	173141	259090	561922
602421	156660	335148	523169
499730		313619	604771
562793		259190	610050
562825		202876	895512
		236965	855412
		365713

## Sheet: Fig2C
WT	Mms19p
6.5	26
7	24
6	20
9	15
7	21				Unpaired t test with Welch's correction
7	23				P value	<0,0001
7.5	18				P value summary	****
8	14				Significantly different (P < 0.05)?	Yes
7.5	18				One- or two-tailed P value?	Two-tailed
9	16				Welch-corrected t, df	t=14,36 df=34,98
8	18
9	16				How big is the difference?
8	19				Mean ± SEM of column A	7,667 ± 0,2768, n=30
6	23				Mean ± SEM of column B	20,6 ± 0,8572, n=30
5	26				Difference between means	12,93 ± 0,9007
5	21				95% confidence interval	11,1 to 14,76
9	19
7	16
7	19
7.5	14
9	20
7	11
12	27
8	23
7	26
7	18
9	29
7	27
7	28
11	23

## Sheet: Fig2E
WT		Mms19p
174.71		97.98
165.45		69.65
142.9		84.95
163.58		89.09
162.76		87.22
159		173.59
160.48		138.81
169.5		154.56
162.38		168.53
160.21		173.56
146.2		172.76
152.07		147.85
136.96		163.47
169.33		162.22
169.26		171.98
151.37		163.2
168.11		154.33
138.62		166.24
169.9		136.4
151.33		146.53
138.69		137.53
166.64		163.26
153.66		158.39
150.06		146
145.89		140.38

## Sheet: Fig2H-I
WT	Mms19p
0.27	1.08
1.23	1.24
1.44	1.72
1.76	1.92
1.79	2.08
1.8	2.33
1.86	2.38
2.12	2.54
2.38	2.63
2.46	2.89
2.5	3
2.79	3.07
3.54	3.1
3.57	3.14
3.63	3.17
3.67	3.17
3.68	3.5
3.81	3.91
4.2	4
4.21	4.06
4.22	4.24
4.25	4.3
4.3	4.51
4.4	4.8
4.42	4.89
4.47	4.9
4.5	4.92
4.64	5
4.81	5
4.86	5.3
5.08	5.8
5.08	5.91
5.17	5.91
5.18	6.22
5.2	6.42
5.28	6.42
5.3	6.56
5.3	6.7
5.4	6.9
5.6	7.47
5.6	7.56
5.8	7.6
5.91	7.89
6.3	7.9
6.4	8.31
6.43	8.49
6.47	8.59
6.58	8.74
6.68	8.83
6.69	8.83
6.8	8.89
7.03	9.16
7.15	9.38
7.25	10.27
7.66	10.92
7.9	10.94
7.9	11.83
8.14	15
8.6	17
9.68	20
9.83	21
10.55	30
14	39
20	41
23	60

## Sheet: Fig2J
		NBs with angle>10°	NBs with angle<10°
	WT	0.07	0.93				Fisher's exact test
	Mms19p	0.18	0.82
							P value = 0.0309

## Sheet: Fig3C
Spindle length/cell diameter															Spindle length								cell diameter
WT	Mms19p	CAK, Mms19p	Mms19::eGFP, Mms19p	da>CAK, WT											WT	Mms19p	CAK, Mms19p	Mms19p, Mms19:eGFP	da>CAK, WT				WT	Mms19p	CAK, Mms19p	Mms19p, Mms19:eGFP	da>CAK, WT
0.789038	0.736842	0.708	0.775742	0.904467											7.63	8.68	3.54	8.89	7.29				9.67	11.78	5	11.46	8.06
0.614766	0.767772	0.643785	0.843515	0.803571											8.41	6.48	3.47	7.87	4.05				13.68	8.44	5.39	9.33	5.04
0.821993	0.534501	0.607935	0.858025	0.881517											11.96	5.19	5.21	8.34	7.44				14.55	9.71	8.57	9.72	8.44
0.834164	0.533079	0.765789	0.858989	0.831099											11.72	4.19	5.82	7.31	6.2				14.05	7.86	7.6	8.51	7.46
0.745638	0.920561	0.678851	0.852654	0.526926			Dunn's multiple comparisons test	Mean rank diff,	Significant?	Summary	Adjusted P Value				11.11	9.85	5.2	7.87	6.36				14.9	10.7	7.66	9.23	12.07
0.684021	0.503704	0.618803	0.908302	0.984955			WT vs. Mms19p	60.94	Yes	**	0.0027				7.62	3.4	3.62	7.33	9.82				11.14	6.75	5.85	8.07	9.97
0.76	0.454676	0.639085	0.815341	0.832031			WT vs. CAK, Mms19p	86.31	Yes	****	<0,0001				8.17	3.16	3.63	8.61	4.26				10.75	6.95	5.68	10.56	5.12
0.756923	0.611046	0.565517	0.950125	0.89614			WT vs. Mms19::eGFP, Mms19p	4.05	No	ns	>0,9999				7.38	5.2	3.28	7.62	9.75				9.75	8.51	5.8	8.02	10.88
0.98341	0.473404	0.639344	0.845597	0.914021			WT vs. da>CAK, WT	9.841	No	ns	>0,9999				10.67	6.23	3.12	7.01	6.91				10.85	13.16	4.88	8.29	7.56
0.665788	0.783821	0.891767	0.811321	0.49793			Mms19p vs. CAK, Mms19p	25.36	No	ns	>0,9999				10.1	5.62	9.64	8.6	4.81				15.17	7.17	10.81	10.6	9.66
0.737288	0.685434	0.674324	0.714898	0.835354			Mms19p vs. Mms19::eGFP, Mms19p	-56.89	Yes	**	0.0067				8.7	5.6	4.99	6.67	8.27				11.8	8.17	7.4	9.33	9.9
0.54918	0.392581	0.825137	0.675676	0.73494			Mms19p vs. da>CAK, WT	-51.1	No	ns	0.3523				6.7	5.08	3.02	6	5.49				12.2	12.94	3.66	8.88	7.47
0.826087	0.615385	0.571852	0.671429	0.575444			CAK, Mms19p vs. Mms19::eGFP, Mms19p	-82.26	Yes	****	<0,0001				7.6	4.48	3.86	4.7	3.89				9.2	7.28	6.75	7	6.76
0.791667	0.665232	0.634831	0.933742	0.703822			CAK, Mms19p vs. da>CAK, WT	-76.46	Yes	*	0.0163				7.6	7.73	5.65	7.61	4.42				9.6	11.62	8.9	8.15	6.28
0.711945	0.723404	0.665254	0.807056	0.815338			Mms19::eGFP, Mms19p vs. da>CAK, WT	5.791	No	ns	>0,9999				10.43	4.08	3.14	7.32	8.08				14.65	5.64	4.72	9.07	9.91
0.533793	0.554217	0.551587	0.861305	0.894283											7.74	4.6	5.56	7.39	8.29				14.5	8.3	10.08	8.58	9.27
0.832209	0.741935	0.643404	0.901674	0.932203											9.87	8.05	7.56	8.62	4.95				11.86	10.85	11.75	9.56	5.31
0.762646	0.866667	0.739414	0.801556	0.667674											9.8	11.05	6.81	4.12	4.42				12.85	12.75	9.21	5.14	6.62
0.701835	0.975525	0.803461	0.819876	0.763454											7.65	11.16	6.5	3.96	6.1				10.9	11.44	8.09	4.83	7.99
0.920635	0.641051	0.491865	0.668094	0.760664											6.96	6.59	3.93	3.12	6.42				7.56	10.28	7.99	4.67	8.44
0.872106	0.76	0.432161	0.601889	0.967047											7.91	9.5	4.3	4.46	7.63				9.07	12.5	9.95	7.41	7.89
0.765803	0.881494	0.735955	0.771721	0.604839											7.39	10.86	6.55	4.53	4.5				9.65	12.32	8.9	5.87	7.44
0.840645	0.838608	0.818737	0.79227	0.873765											9.39	5.3	4.02	4.92	7.96				11.17	6.32	4.91	6.21	9.11
0.869088	0.673706	0.815412	0.837433	0.696891											10.29	6.38	4.55	7.83	5.38				11.84	9.47	5.58	9.35	7.72
0.597784	0.581098	0.701001	0.902492	0.856226											9.17	4.55	4.9	8.33	6.67				15.34	7.83	6.99	9.23	7.79
0.72093	0.744983	0.8	0.896627	0.708399											7.44	8.91	7.56	8.24	4.47				10.32	11.96	9.45	9.19	6.31
0.85139	0.787174	0.985	0.716083	0.812245											8.88	11.17	7.88	7.97	7.96				10.43	14.19	8	11.13	9.8
1.1832	0.547771	0.983373	0.644487	0.877348											8.59	4.3	8.28	6.78	7.94				7.26	7.85	8.42	10.52	9.05
0.839348	0.822296	0.791196	0.821138												7.21	7.45	7.01	9.09					8.59	9.06	8.86	11.07
0.93262	0.614224	0.571429	0.604627												8.72	5.7	4.6	5.75					9.35	9.28	8.05	9.51
0.612994	0.746643	0.667032	0.791798												6.51	8.34	6.09	7.53					10.62	11.17	9.13	9.51
0.838912	0.559621	0.998086	0.849246												8.02	4.13	10.43	8.45					9.56	7.38	10.45	9.95
0.889645	0.683824	0.933925	0.841415												11.77	5.58	9.47	6.42					13.23	8.16	10.14	7.63
0.937634	0.739816	0.524628	0.735032												13.08	5.63	4.58	5.77					13.95	7.61	8.73	7.85
0.914815	0.757937	0.902148	0.771242												12.35	7.64	7.56	5.9					13.5	10.08	8.38	7.65
0.601099	0.794403	0.861979	0.72												5.47	7.38	6.62	5.58					9.1	9.29	7.68	7.75
0.83	0.521608	0.406995	0.883817												10.79	5.19	2.56	6.39					13	9.95	6.29	7.23
0.816327	0.921965	0.767062	0.869565												7.2	9.57	5.17	6.8					8.82	10.38	6.74	7.82
0.945787	0.551141	0.87553	0.584052												16.05	6.52	6.19	5.42					16.97	11.83	7.07	9.28
0.639764	0.747631	0.966262	0.594059												9.75	8.68	7.16	5.4					15.24	11.61	7.41	9.09
0.874338	0.920746	0.857343	0.743363												11.55	7.9	6.13	5.04					13.21	8.58	7.15	6.78
0.783562	0.813221	0.794425	0.915332												8.58	7.75	4.56	8					10.95	9.53	5.74	8.74
0.93985	0.949612	0.8	0.855352												7.5	7.35	5.44	8.87					7.98	7.74	6.8	10.37
0.924528	0.701346	0.695652	0.863757												9.31	5.73	4.48	6.53					10.07	8.17	6.44	7.56
0.795652	0.849858	0.670199	0.586708												9.15	9	5.06	5.65					11.5	10.59	7.55	9.63
0.826134	0.740812	0.848568	0.79845												7.65	3.83	6.22	4.12					9.26	5.17	7.33	5.16
0.890052	0.531042	0.853383	0.838221												13.6	4.79	4.54	8.86					15.28	9.02	5.32	10.57
0.922261	0.798517	0.672694	0.763717												13.05	6.46	3.72	8.63					14.15	8.09	5.53	11.3
0.950666	0.848276	0.755181	0.826923												12.14	8.61	5.83	6.45					12.77	10.15	7.72	7.8
0.776119	0.799787	0.968579	0.945551												10.4	7.51	7.09	7.12					13.4	9.39	7.32	7.53
0.939189	0.662162	0.939643	0.748837												13.9	4.9	6.85	6.44					14.8	7.4	7.29	8.6
0.894539	0.878646	0.780952	0.769231												14.25	7.53	4.92	7.2					15.93	8.57	6.3	9.36
0.949004	0.586207	0.841892	0.927374												11.91	5.44	6.23	8.3					12.55	9.28	7.4	8.95
0.91982	0.878947	0.624473	0.863597												10.21	6.68	4.44	9.94					11.1	7.6	7.11	11.51
0.779108	0.762651	0.858696	0.868396												11.71	6.33	6.32	9.04					15.03	8.3	7.36	10.41
0.786387	0.652374	0.906178	0.724846												10.86	4.26	7.92	7.06					13.81	6.53	8.74	9.74
0.794018	0.617795	0.734746	0.510707												11.68	4.93	8.67	4.77					14.71	7.98	11.8	9.34
0.752995	0.561562	0.707419	0.632143												8.17	5.61	6.77	7.08					10.85	9.99	9.57	11.2
0.848205	0.831788	0.955932	0.899646												8.27	6.28	8.46	7.62					9.75	7.55	8.85	8.47
0.8176	0.84509	0.921152	0.768257												10.22	6.11	7.36	7.89					12.5	7.23	7.99	10.27
0.802761	0.769553	0.834532	0.80198												12.21	5.51	6.96	8.1					15.21	7.16	8.34	10.1
0.902564	0.747475	0.613087	0.614222												14.08	7.4	4.31	6.91					15.6	9.9	7.03	11.25
0.885849	0.957494	0.486247	0.872027												9.39	8.56	4.95	7.7					10.6	8.94	10.18	8.83
0.920646	0.724099	0.627615	0.857274												13.11	12.86	3	9.31					14.24	17.76	4.78	10.86
0.727799	0.917749	0.570039	0.805068												7.54	8.48	2.93	8.26					10.36	9.24	5.14	10.26
0.810078	0.677465	0.506375	0.789108												6.27	9.62	2.78	6.81					7.74	14.2	5.49	8.63
0.854885	0.605665	0.592421	0.933842												5.95	8.34	7.66	7.34					6.96	13.77	12.93	7.86
0.561972	0.89642	0.516958	0.778247												7.98	11.77	5.03	7.37					14.2	13.13	9.73	9.47
0.700561	0.578199	0.485061	0.826597												8.75	6.1	2.76	6.34					12.49	10.55	5.69	7.67
0.770791	0.720684	0.539179	0.720974												7.6	8.85	2.89	7.7					9.86	12.28	5.36	10.68
0.425414	0.755521	0.544751	0.784777												3.85	4.79	4.93	5.98					9.05	6.34	9.05	7.62
0.593137	0.576962	0.367281	0.596409												6.05	5.66	3.39	7.64					10.2	9.81	9.23	12.81
0.742857	0.782319	0.439597	0.762305												9.1	9.38	3.93	6.35					12.25	11.99	8.94	8.33
0.850622	0.71686	0.482759	0.862683												8.2	5.57	3.5	8.23					9.64	7.77	7.25	9.54
0.721912	0.782267	0.735819	0.726257												11.63	6.97	9.08	7.8					16.11	8.91	12.34	10.74
0.791936	0.689655	0.676684	0.751313												9.82	7.8	6.53	8.58					12.4	11.31	9.65	11.42
0.809211	0.470203	0.439578	0.852875												9.84	6.47	5.42	11.42					12.16	13.76	12.33	13.39
0.737631	0.942943	0.676813	0.724138												9.84	9.42	7.56	5.88					13.34	9.99	11.17	8.12
0.905825	0.995198	0.503417	0.823399												9.33	8.29	4.42	7.46					10.3	8.33	8.78	9.06
0.715373	0.969582	0.503106	0.817454												9.4	12.75	4.05	11.24					13.14	13.15	8.05	13.75
0.764925	0.768907	0.638047	0.829268												10.25	5.49	7.58	10.54					13.4	7.14	11.88	12.71
0.878924	0.873127	0.553763	0.906491												9.8	8.74	7.21	8.24					11.15	10.01	13.02	9.09
0.922207	0.859504	0.64528	0.942556												13.04	12.48	7.04	8.04					14.14	14.52	10.91	8.53
0.973926	0.833966	0.736674	0.964203												12.7	8.79	6.91	8.35					13.04	10.54	9.38	8.66
0.812278	0.615295	0.439797	0.889741												9.13	5.31	3.47	9.28					11.24	8.63	7.89	10.43
0.966628	0.853868	0.529778	0.887818												8.4	5.96	5.96	10.13					8.69	6.98	11.25	11.41
0.862327	0.816803	0.415294	0.984281												8.08	7	3.53	13.15					9.37	8.57	8.5	13.36
0.869529	0.748711	0.663818	0.778164												10.33	5.81	4.66	11.19					11.88	7.76	7.02	14.38
0.906654	0.873214	0.542529	0.895623												9.81	7.7	4.72	10.64					10.82	8.818	8.7	11.88
0.777582	0.565574	0.791885	0.899153												8.81	4.14	6.05	10.61					11.33	7.32	7.64	11.8

## Sheet: Fig3D
		WT	Mms19p	da>CAK, Mms19p	Mms19::eGFP, Mms19p	da>CAK, WT
	normal spindle	84	70	62	83	25
	short spindle	6	20	28	7	3
	normal spindle%	93.3333	77.7778	68.8889	92.2222	89.2857
	short spindle%	6.66667	22.2222	31.1111	7.77778	10.7143
	Fisher's exact test
	WT vs Mms19p	P=0.0025
	WT vs da>CAK, Mms19p	P<0.0001
	WT vs Mms19::eGFP, Mms19p	P=0.99
	WT vs da>CAK, WT	P=0.4595

[truncated: 14 more sheets: Fig3G, Fig3H, Fig4C, Fig4F, Fig5F, Fig5G, FIg6D, Fig 6E, Fig7F, Fig7I, S1Fig, S2Fig, S3Fig, FigS4]
